# Supplementary material for: Ultrafine Diesel Exhaust Particles Induce Apoptosis of Oligodendrocytes by Increasing Intracellular Reactive Oxygen Species through NADPH Oxidase Activation
Source: Antioxidants (Basel). 2022 May 23;11(5):1031. doi: 10.3390/antiox11051031 (PMC9137819; doi:10.3390/antiox11051031)
Supplement: Supplementary file 1 [file antioxidants-11-01031-s001.zip]

Archive with 1 entries (1 files):
- antioxidants-1711182-supplementary.pdf
